# Supplementary material for: Burn Injury Induces Proinflammatory Plasma Extracellular Vesicles That Associate with Length of Hospital Stay in Women: CRP and SAA1 as Potential Prognostic Indicators
Source: Int J Mol Sci. 2021 Sep 18;22(18):10083. doi: 10.3390/ijms221810083 (PMC8468249; doi:10.3390/ijms221810083)
Supplement: Supplementary file 1 [file ijms-22-10083-s001.zip]

Archive with 1 entries (1 files):
- Maile et al_Table S1.pdf
